# Supplementary material for: The relationship among vedolizumab drug concentrations, biomarkers of inflammation, and clinical outcomes in a Canadian real-world study
Source: J Can Assoc Gastroenterol. 2024 Mar 24;7(4):290–8. doi: 10.1093/jcag/gwae010 (PMC11317629; doi:10.1093/jcag/gwae010)
Supplement: gwae010_suppl_Supplementary_Materials [file gwae010_suppl_supplementary_materials.zip]

Archive with 9 entries (9 files):
- Waqqas Afif.docx
- gwae010_suppl_Supplementary_Tables_1-4.docx
- Christopher Pettengell.docx
- Cynthia Seow.docx
- Erin Stewart.docx
- John Marshall.docx
- Ryan Ward.docx
- Vedolizumab+PSP_STROBE Statement_2023-08-16.docx
- Vedolizumab+PSP_Supporting Information_2024-01-30_CLEAN.docx
